# Supplementary material for: Hierarchical Co(OH)2 Dendrite Enriched with Oxygen Vacancies for Promoted Electrocatalytic Oxygen Evolution Reaction
Source: Polymers (Basel). 2022 Apr 8;14(8):1510. doi: 10.3390/polym14081510 (PMC9026458; doi:10.3390/polym14081510)
Supplement: Supplementary file 1 [file polymers-14-01510-s001.zip]

Archive with 1 entries (1 files):
- polymers-1629117-supplementary.pdf
